# Supplementary material for: Bacterial Tradeoffs in Growth Rate and Extracellular Enzymes
Source: Front Microbiol. 2019 Dec 20;10:2956. doi: 10.3389/fmicb.2019.02956 (PMC6933949; doi:10.3389/fmicb.2019.02956)
Supplement: Supplementary file 2 [file Data_Sheet_1.csv]

Strain.Name	Strain	Accession	IsolationMedia	Media	Phylum	Class	Strategy	OD.Culture	Biomass.mg.per.ml	Protein.ug.per.mg.biomass	mu.max	AG	AP	BG	BX	CBH	LAP	NAG	C.Degrading.Activity	Total.Activity
002_Erwinia	2	MN309661	LB	LB	Proteobacteria	Gammaproteobacteria	Growth	1.4824	0.578136	30.8526713437669	0.522901267866255	0	0.184026393522918	0	0	0	0.00356233282812369	0.122907286793056	0	0.310496013144098
004_Pseudomonas	4	MN309648	LB	LB	Proteobacteria	Gammaproteobacteria	Growth	1.102	0.42978	5.58690492810275	0.399160383772139	0	0	0.37032474720841	0	0	0.0177717431265365	0.00260352210971155	0.37032474720841	0.390700012444658
007_Pseudomonas	7	MN309655	LB	LB	Proteobacteria	Gammaproteobacteria	Growth	1.4162	0.552318	11.6137333927194	0.538918317280248	0	0	0	0	0	0.0605596041199865	0	0	0.0605596041199865
008_Erwinia	8	MN309659	LB	LB	Proteobacteria	Gammaproteobacteria	Growth	1.5182	0.592098	29.1402875875277	0.555555722177938	0	0.0403979048643822	0	0	0	0	0.0590176352547835	0	0.0994155401191657
009_Pseudomonas	9	MN309658	LB	LB	Proteobacteria	Gammaproteobacteria	Growth	1.6526	0.644514	26.7171915582904	0.670504601126087	0	0	0	0	0.000313698748729703	0.0727778021694878	0.00558271726354036	0.000313698748729703	0.0786742181817579
012_Pseudomonas	12	MN309654	LB	LB	Proteobacteria	Gammaproteobacteria	Growth	1.5342	0.598338	20.3517242762452	0.66226686223794	0	0	0.0234671404709357	0	0	0.0447402855086708	0	0.0234671404709357	0.0682074259796065
017_Pseudomonas	17	MN309656	LB	LB	Proteobacteria	Gammaproteobacteria	Growth	1.5342	0.598338	33.938650060668	0.604120074243746	0	0.0874778879703743	0	0	0.004276182220141	0.0128027572664715	0.100228944807203	0.004276182220141	0.20478577226419
021_Pseudomonas	21	MN309657	LB	LB	Proteobacteria	Gammaproteobacteria	Growth	1.1104	0.433056	52.6740883396143	0.505828207023266	0	0	0	0	0.00129543312349708	0.0452753970815326	0.00600148814740972	0.00129543312349708	0.0525723183524394
027_Pseudomonas	27	MN309653	LB	LB	Proteobacteria	Gammaproteobacteria	Growth	1.4778	0.576342	22.0211957483577	0.55604656268231	0	0.0701512221123331	0.0012559401073162	0	0	0.0117135401080663	0.0543233213332699	0.0012559401073162	0.137444023660985
029_Chryseobacterium	29	MN309696	LB	LB	Bacteroidetes	Flavobacteriia	Growth	1.5186	0.592254	0	0.41166223018225	0.349796740934586	0.293866546867455	2.37959447684342	0	0.0207770118654227	4.87304699694342	0.0885144009351857	2.75016822964343	8.00559617438949
037_Novosphingobium	37	MN309664	PB	LB	Proteobacteria	Alphaproteobacteria	Maintenance	1.6646	0.649194	18.8631040952319	0.13536869227378	0	0	0	0	0	0.00642253466260751	0	0	0.00642253466260751
040_Flavobacterium	40	MN309693	PB	LB	Bacteroidetes	Flavobacteria	Maintenance	1.3688	0.533832	5.07623746796745	0.253993231941692	0.314893176150577	0	0.140072575276958	0.0210847231535146	0	0.230350699003703	0.092001559578396	0.47605047458105	0.798402733163149
041_Flavobacterium	41	MN309694	PB	LB	Bacteroidetes	Flavobacteria	Resource acquisition	0.0288	0.011232	79.4027777777778	0.253821216877625	10.3314598961086	0	4.51303188096287	0.488173042124629	0	6.10673047647679	2.92875780986877	15.3326648191961	24.3681531055417
049_Variovorax	49	MN309662	PB	LB	Proteobacteria	Betaproteobacteria	Maintenance	0.7418	0.289302	14.5838812037248	0.232126839527018	0	0	0	0	0.00130950036372023	0	0.00957047350734462	0.00130950036372023	0.0108799738710648
109_Curtobacterium	109	MN309679	PB	LB	Actinobacteria	Actinobacteria	Maintenance	0.0626	0.024414	125.04620299828	0.0607583291733822	0	0	0	0	0	0.102323670816385	0	0	0.102323670816385
112_Cellulomonas	112	MN309666	PB	LB	Actinobacteria	Actinobacteria	Maintenance	0.016	0.00624	538.717307692308	0.0719030019862276	0.0362490143288043	0	0	0	0	0.106365413424074	4.1947265107346	0.0362490143288043	4.33734093848748
114_Pseudomonas	114	MN309649	DNB	LB	Proteobacteria	Gammaproteobacteria	Growth	1.6984	0.662376	33.4539476067973	0.51505096446869	0	0	0	0	0	0.041398485289404	0	0	0.041398485289404
115_Curtobacterium	115	MN309685	PB	LB	Actinobacteria	Actinobacteria	Maintenance	0.0716	0.027924	0	0.2088781548193	1.17898052199593	0	0	0	0	0.544736350665868	0	1.17898052199593	1.7237168726618
117_Pseudomonas	117	MN309652	DNB	LB	Proteobacteria	Gammaproteobacteria	Growth	1.6564	0.645996	31.6472423977857	0.494752550578632	0	0	0	0	0	0.0299250979014288	2.41943352798909e-05	0	0.0299492922367087
122_Pseudomonas	122	MN309650	DNB	LB	Proteobacteria	Gammaproteobacteria	Growth	1.7318	0.675402	14.1697211438521	0.499945041530068	0	0	0	0	0	0.00960168597861281	0	0	0.00960168597861281
124_Pseudomonas	124	MN309651	LB	LB	Proteobacteria	Gammaproteobacteria	Growth	1.6994	0.662766	32.6061686930229	0.499854317374929	0	0	0	0	0	0.0510038420943344	0.00221798532294148	0	0.0532218274172759
126_Labedella	126	MN309670	LB	LB	Actinobacteria	Actinobacteria	Resource acquisition	0.0158	0.006162	0	0.245844401484259	99.922654034844	0	1.69059927432776	0	0	6.32519405902837	0.280304941325659	101.613253309172	108.218752309526
127_Aeromicrobium	127	MN309692	LB	LB	Actinobacteria	Actinobacteria	Growth	0.3468	0.135252	304.77295714666	0.569662585093872	0.304073558680008	0.706435847010879	0.139242484305987	0.0653850445920322	0	0.0737865607452356	0	0.508701087578027	1.28892349533414
132_Duganella	132	MN309663	LB	LB	Proteobacteria	Betaproteobacteria	Resource acquisition	0.0062	0.002418	1177.44665012407	0.355847826915491	1.61739051301117	0	1.41496289130103	0	0.212529918324872	91.2985018060829	0.0838431579413346	3.24488332263707	94.6272282866613
134_Pedobacter	134	MN309695	LB	LB	Bacteroidetes	Sphingobacteria	Maintenance	1.805	0.70395	21.830095887492	0.218382516778789	0	0	0	0	0	0.0299717688508794	0.00174275181301706	0	0.0317145206638965
135_Herbiconiux	135	MN309668	LB	LB	Actinobacteria	Actinobacteria	Resource acquisition	0.01	0.0039	0	0.0586159459575519	35.0264256084972	0	0.706461443914944	0	0	25.1252474888383	0	35.7328870524121	60.8581345412505
136_Curtobacterium	136	MN309680	PB	LB	Actinobacteria	Actinobacteria	Maintenance	0.9548	0.372372	1.84235119718991	0.362274224193537	0.468896364132845	0	0.587055377897442	0	0	0.12822042359472	0	1.05595174203029	1.18417216562501
145_Curtobacterium	145	MN309683	PB	LB	Actinobacteria	Actinobacteria	Maintenance	0.0712	0.027768	0	0.262883646121765	0.792023152494704	0	0	0	0	0.458705252178602	0	0.792023152494704	1.25072840467331
160_Erwinia	160	MN309660	PB	LB	Proteobacteria	Gammaproteobacteria	Growth	1.3984	0.545376	107.363569353987	0.505160482573429	0	0.849227070171497	0.425195944234567	0	0	0.0561798060139466	0.330224676296615	0.425195944234567	1.66082749671663
163_Curtobacterium	163	MN309681	PB	LB	Actinobacteria	Actinobacteria	Maintenance	0.934	0.36426	9.6994070169659	0.337380298040313	0.392782960922835	0	0.436954138770271	0	0.00312471997326005	0.140020877521334	0	0.832861819666366	0.9728826971877
171_Curtobacterium	171	MN309684	PB	LB	Actinobacteria	Actinobacteria	Maintenance	0.0866	0.033774	0	0.234204621271894	1.02441196321586	0	0	0	0	0.333526976788627	0	1.02441196321586	1.35793894000449
173_Arthrobacter	173	MN309689	PB	LB	Actinobacteria	Actinobacteria	Maintenance	0.0424	0.016536	0	0.126155557045536	0	0	0	0	0	0	0.189529974155416	0	0.189529974155416
174_Labedella	174	MN309671	PB	LB	Actinobacteria	Actinobacteria	Resource acquisition	0.0144	0.005616	323.719017094017	0.0932634071026626	141.053749078723	19.0060469211598	12.2665464930908	0	0	15.5224174088256	13.2408957498332	153.320295571814	201.089655651632
175_Arenivirga	175	MN309673	PB	LB	Actinobacteria	Actinobacteria	Maintenance	0.0546	0.021294	0	0.0696480991295183	0.245733251605048	0	0	0	0	0.595681943108934	3.30743791552338	0.245733251605048	4.14885311023736
177_Arenivirga	177	MN309674	PB	LB	Actinobacteria	Actinobacteria	Maintenance	0.009	0.00351	0	0.128170836462136	0.372068205762204	0	0	0	0	1.69579364962449	0	0.372068205762204	2.06786185538669
180_Labedella	180	MN309669	PB	LB	Actinobacteria	Actinobacteria	Maintenance	0.107	0.04173	0	0.130450845291016	0.0553572114820537	0	0	0	0	0.672837629781245	0	0.0553572114820537	0.728194841263299
183_Herbiconiux	183	MN309675	PB	LB	Actinobacteria	Actinobacteria	Resource acquisition	0.0114	0.004446	378.047233468286	0.080979876339807	15.5012575926606	0	6.06405714309803	0	0	0.37163380880986	0	21.5653147357586	21.9369485445685
186_Frigoribacterium	186	MN309672	PB	LB	Actinobacteria	Actinobacteria	Maintenance	0.1768	0.068952	78.6012878524191	0.300999348693011	0.550105281760415	0	0	0.0472012151201181	0	0.258715193145193	0	0.597306496880533	0.856021690025726
190_Herbiconiux	190	MN309676	PB	LB	Actinobacteria	Actinobacteria	Maintenance	0.0156	0.006084	0	0.113720670009618	2.75590874856944	0	0	0	0	0.180537473996932	0	2.75590874856944	2.93644622256637
192_Microbacterium	192	MN309688	PB	LB	Actinobacteria	Actinobacteria	Maintenance	0.3286	0.128154	39.88168921766	0.279733181096573	1.6725279404139	0	0.0381250175708854	0	0	4.10888430966985	0	1.71065295798479	5.81953726765464
193_Microbacterium	193	MN309687	PB	LB	Actinobacteria	Actinobacteria	Resource acquisition	0.0144	0.005616	0	0.035686075292554	11.1066330187961	0	0	0	0	0.706119294418796	1.03197933382008	11.1066330187961	12.844731647035
201_Clavibacter	201	MN309678	LB	LB	Actinobacteria	Actinobacteria	Resource acquisition	0.073	0.02847	0	0.104574730908468	7.226355334094	0	0.367600409824979	0	0	2.72712132611502	0.00486248683059704	7.59395574391898	10.3259395568646
212_Plantibacter	212	MN309677	LB	LB	Actinobacteria	Actinobacteria	Maintenance	0.5916	0.230724	43.4119727466583	0.262979784772634	3.28548737386186	1.62597688638515	2.34965248669394	0	0.015778237308281	0.729703499453812	0.0750445966780995	5.65091809786408	8.08164308038114
213_Curtobacterium	213	MN309682	LB	LB	Actinobacteria	Actinobacteria	Maintenance	0.9182	0.358098	4.40631335556188	0.374178942248141	0.5500890021101	0.0368814269485226	1.0044152864646	0.0139915593889827	0.00870113569714099	0.164421490380399	0.0153086596699169	1.57719698366082	1.79380856065966
219_Rhodococcus	219	MN309690	LB	LB	Actinobacteria	Actinobacteria	Maintenance	0.1612	0.062868	7.09305210918114	0.250918842800523	0	0	0	0	0	0.262756917277654	0.0548531809515476	0	0.317610098229202
221_Rhodococcus	221	MN309691	LB	LB	Actinobacteria	Actinobacteria	Maintenance	0.3032	0.118248	9.28272782626345	0.236797418429097	0	0	0	0	0	0.101135265001781	0.0182601468858833	0	0.119395411887664
222_Sanguibacter	222	MN309667	LB	LB	Actinobacteria	Actinobacteria	Maintenance	0.5196	0.202644	30.8075442648191	0.250023552166862	2.11427011322658	0	0.625307487932223	0.0068409464733969	0.0784595942434216	0.454161201496246	0.286607940435499	2.82487814187562	3.56564728380737
223_Microbacterium	223	MN309686	LB	LB	Actinobacteria	Actinobacteria	Resource acquisition	1.0062	0.392418	24.8249774475177	0.18838001367669	1.02074317024922	0	0.188243775884971	0	0.0322265701467314	10.6304716466951	0.00584610566175793	1.24121351628092	11.8775312686378
242_Sphingobium	242	MN309665	LB	LB	Proteobacteria	Alphaproteobacteria	Resource acquisition	0.0082	0.003198	128.712945590994	0.0899002704277685	0	0	0	0	0	10.5943527028478	0	0	10.5943527028478
002_Erwinia	2	MN309661	LB	PB	Proteobacteria	Gammaproteobacteria	Growth	0.382	0.14898	79.7615787354007	0.205006470292761	0	0.23926648002411	0.0816485254156618	0	0	0	0.0569894413881489	0.0816485254156618	0.377904446827921
004_Pseudomonas	4	MN309648	LB	PB	Proteobacteria	Gammaproteobacteria	Growth	0.0114	0.004446	3323.26135852452	0.00800966226914911	0	0	0	0	0	0	0	0	0
007_Pseudomonas	7	MN309655	LB	PB	Proteobacteria	Gammaproteobacteria	Growth	0.011	0.00429	3741.29137529137	0.0267268017275564	0	0	0	0	0	0	0	0	0
009_Pseudomonas	9	MN309658	LB	PB	Proteobacteria	Gammaproteobacteria	Growth	0.4596	0.179244	5.06415835397559	0.0889082949965201	0	0.0864996854047862	0	0	0	0.149414090912971	0	0	0.235913776317757
012_Pseudomonas	12	MN309654	LB	PB	Proteobacteria	Gammaproteobacteria	Growth	5e-04	0.000195	38129.6	0.0943863747075819	0	0	0	0	0	0	0	0	0
017_Pseudomonas	17	MN309656	LB	PB	Proteobacteria	Gammaproteobacteria	Growth	0.391	0.15249	66.5614794412748	0.18454370508244	0	0	0	0	0	0.0113531725391786	0.0237460000030726	0	0.0350991725422512
041_Flavobacterium	41	MN309694	PB	PB	Bacteroidetes	Flavobacteria	Resource acquisition	0.0134	0.005226	2690.44967470341	0.00734566597108457	5.88389231269304	0.247747222064971	0.269145446332476	0	0	10.4807567662805	0	6.15303775902552	16.881541747371
049_Variovorax	49	MN309662	PB	PB	Proteobacteria	Betaproteobacteria	Maintenance	0.0096	0.003744	2864.30288461538	0.0219324965981514	0	0.244239725603193	0	0	0	0.266915051559442	0	0	0.511154777162635
114_Pseudomonas	114	MN309649	DNB	PB	Proteobacteria	Gammaproteobacteria	Growth	0.4768	0.185952	0	0.166371357297735	0	0	0	0	0	0.101111177325911	0	0	0.101111177325911
115_Curtobacterium	115	MN309685	PB	PB	Actinobacteria	Actinobacteria	Maintenance	0.1416	0.055224	167.434955816312	0.00992866066397094	0	0.322351346157318	0	0	0	0	0	0	0.322351346157318
117_Pseudomonas	117	MN309652	DNB	PB	Proteobacteria	Gammaproteobacteria	Growth	0.477	0.18603	4.87942804923937	0.156589212816952	0	0.0981580292893182	0	0	0	0.141864943194411	0	0	0.240022972483729
122_Pseudomonas	122	MN309650	DNB	PB	Proteobacteria	Gammaproteobacteria	Growth	0.068	0.02652	530.176847662142	0.139671422873448	0	0	0	0	0	0	0.117048078588837	0	0.117048078588837
124_Pseudomonas	124	MN309651	LB	PB	Proteobacteria	Gammaproteobacteria	Growth	0.4854	0.189306	21.5774460397452	0.156194544111115	0	0.0764703328860083	0	0	0	0.17255760834261	0.00786680234053578	0	0.256894743569154
134_Pedobacter	134	MN309695	LB	PB	Bacteroidetes	Sphingobacteria	Maintenance	5e-04	0.000195	71370.7897435897	0.00676161231620888	0	0	0	0	0	0	0	0	0
145_Curtobacterium	145	MN309683	PB	PB	Actinobacteria	Actinobacteria	Maintenance	0.161	0.06279	39.471635610766	0.00959502374181979	0	0.375619250437556	0	0	0	0.00234308545870556	0	0	0.377962335896262
160_Erwinia	160	MN309660	PB	PB	Proteobacteria	Gammaproteobacteria	Growth	0.3462	0.135018	97.7884430224118	0.126951514851942	0	0	0	0	0	0	0.0383371807584715	0	0.0383371807584715
163_Curtobacterium	163	MN309681	PB	PB	Actinobacteria	Actinobacteria	Maintenance	0.3592	0.140088	0	0.13628808849518	0.0367021873812499	0.00535616838718476	0.148111637608666	0	0	0.0220765611944096	0	0.184813824989916	0.21224655457151
177_Arenivirga	177	MN309674	PB	PB	Actinobacteria	Actinobacteria	Maintenance	0.0076	0.002964	5097.45411605938	0.069687218755995	0	1.01547103669335	0	0	0	0	0	0	1.01547103669335
212_Plantibacter	212	MN309677	LB	PB	Actinobacteria	Actinobacteria	Maintenance	0.027	0.01053	864.52440645774	0.0119147513138943	0.0433333249645918	0.125996086595195	0	0	0	0.0439988946067725	0	0.0433333249645918	0.213328306166559
219_Rhodococcus	219	MN309690	LB	PB	Actinobacteria	Actinobacteria	Maintenance	0.0477	0.018603	855.728000860076	0.00937069698584092	0	0	0	0.780527000116073	0	2.55923891268172	2.08099142337382	0.780527000116073	5.42075733617161
